# Supplementary material for: Analysis of the Human Protein Atlas Image Classification competition
Source: Nat Methods. 2019 Nov 28;16(12):1254–61. doi: 10.1038/s41592-019-0658-6 (PMC6976526; doi:10.1038/s41592-019-0658-6)
Supplement: Supplementary file 3 — Class-wise score for the nine invited teams, Macro F1 score per class for each of the invited teams in the competition. [file 41592_2019_658_MOESM3_ESM.xlsx]

## Sheet: Supplementary Table 4 Class-wis
a. class-wise F1 score for the 9 invited teams
	Team 1 (bestfitting)	Team 2 (WAIR)	Team 3 (pudae)	Team 4 (Wienerschnitzelgemeinschaft)	Team 5 (vpp)	Team 8 (one more layer of stacking)	Team 10 (conv is all u need)	Team 16 (NTU_MIRA)	Team 39 (Random Walk)
0	0.788	0.782	0.796	0.791	0.79	0.795	0.769	0.738	0.699
1	0.753	0.745	0.728	0.764	0.758	0.731	0.737	0.75	0.741
2	0.757	0.734	0.721	0.728	0.726	0.736	0.686	0.671	0.705
3	0.702	0.684	0.632	0.683	0.644	0.657	0.662	0.667	0.642
4	0.672	0.635	0.599	0.66	0.627	0.608	0.64	0.641	0.622
5	0.584	0.565	0.551	0.563	0.586	0.554	0.543	0.523	0.556
6	0.647	0.532	0.495	0.546	0.594	0.438	0.553	0.561	0.502
7	0.72	0.684	0.701	0.687	0.683	0.683	0.665	0.696	0.692
8	0.56	0.714	0.571	0.555	0.666	0.615	0.666	0.666	0.588
9	0.777	0.631	0.823	0.7	0.761	0.799	0.761	0.625	0.666
10	0.842	0.749	0.705	0.75	0.8	0.727	0.761	0.749	0.666
11	0.745	0.696	0.683	0.729	0.673	0.712	0.681	0.691	0.691
12	0.622	0.56	0.555	0.596	0.61	0.592	0.565	0.617	0.546
13	0.623	0.592	0.577	0.619	0.585	0.597	0.579	0.612	0.574
14	0.72	0.748	0.725	0.775	0.743	0.783	0.775	0.75	0.758
15	0	0	0.5	0	0	0	0	0	0
16	0.44	0.383	0.373	0.397	0.357	0.395	0.408	0.377	0.403
17	0.413	0.363	0.432	0.389	0.351	0.458	0.391	0.37	0.397
18	0.466	0.411	0.399	0.41	0.402	0.409	0.393	0.428	0.406
19	0.531	0.507	0.478	0.5	0.53	0.491	0.5	0.514	0.495
20	0.571	0.468	0.529	0.509	0.489	0.486	0.493	0.47	0.5
21	0.618	0.581	0.588	0.6	0.584	0.605	0.582	0.529	0.551
22	0.632	0.57	0.54	0.563	0.561	0.568	0.544	0.601	0.543
23	0.708	0.663	0.68	0.677	0.694	0.656	0.652	0.631	0.67
24	0.688	0.638	0.645	0.657	0.633	0.645	0.637	0.631	0.648
25	0.587	0.579	0.6	0.602	0.593	0.6	0.58	0.537	0.508
26	0.444	0.374	0.325	0.433	0.422	0.412	0.378	0.429	0.349
27	0	0.4	0	0	0	0	0	0	0
single	0.663	0.652	0.611	0.637	0.607	0.631	0.586	0.567	0.58
multi	0.576	0.55	0.539	0.546	0.551	0.536	0.545	0.55	0.533
all	0.593	0.571	0.57	0.567	0.566	0.563	0.557	0.553	0.54
ensemble	metric learning	average	average	hill climbing	weighted	per class voting	per class linear	average	average
b. class-wise precision score for the 9 invited teams
	Team 1 (bestfitting)	Team 2 (WAIR)	Team 3 (pudae)	Team 4 (Wienerschnitzelgemeinschaft)	Team 5 (vpp)	Team 8 (one more layer of stacking)	Team 10 (conv is all u need)	Team 16 (NTU_MIRA)	Team 39 (Random Walk)
0	0.781708	0.691714	0.76432	0.72337	0.757134	0.756433	0.65389	0.606407	0.546283
1	0.922438	0.911602	0.908571	0.907895	0.823266	0.848485	0.865979	0.867168	0.933333
2	0.755527	0.712177	0.673864	0.753501	0.773669	0.730077	0.582117	0.571691	0.664352
3	0.754425	0.812169	0.852941	0.743764	0.804035	0.798898	0.796748	0.756098	0.84326
4	0.700525	0.875354	0.837681	0.713483	0.848485	0.831933	0.769231	0.751082	0.860399
5	0.584906	0.625954	0.604869	0.586441	0.661417	0.653191	0.498688	0.473952	0.62089
6	0.712676	0.65411	0.710526	0.625378	0.605839	0.701031	0.682759	0.677741	0.722467
7	0.738817	0.701729	0.736048	0.717489	0.844444	0.759664	0.587987	0.651914	0.731298
8	0.4375	1	0.8	0.555556	0.833333	1	0.833333	0.833333	0.625
9	0.777778	0.6	0.875	0.636364	0.666667	0.727273	0.666667	0.714286	0.583333
10	0.888889	1	0.857143	0.642857	0.8	0.666667	0.727273	1	0.636364
11	0.855908	0.804665	0.826498	0.819945	0.708333	0.765306	0.700234	0.765499	0.835962
12	0.684411	0.75	0.789474	0.622837	0.707113	0.774359	0.748691	0.720339	0.79878
13	0.779412	0.737226	0.673203	0.827869	0.639535	0.753731	0.740458	0.691358	0.764228
14	0.921384	0.893557	0.911315	0.919668	0.732809	0.885496	0.856098	0.781182	0.916905
15	0	0	0.5	0	0	0	0	0	0
16	0.60274	0.392562	0.506757	0.497041	0.428571	0.491228	0.481283	0.350168	0.404762
17	0.731707	0.433333	0.493827	0.503817	0.283186	0.469697	0.422222	0.297376	0.334426
18	0.573171	0.468085	0.469925	0.5	0.344554	0.521552	0.394958	0.412371	0.449324
19	0.613744	0.561404	0.617143	0.538622	0.520906	0.602094	0.481605	0.50613	0.604167
20	0.897959	0.698113	0.869565	0.8125	0.554217	0.547619	0.701754	0.536585	0.619718
21	0.653082	0.500323	0.552673	0.575658	0.559184	0.563077	0.467681	0.388703	0.425791
22	0.711538	0.725118	0.683962	0.628788	0.578431	0.606272	0.656522	0.626667	0.69378
23	0.679412	0.610215	0.664122	0.638298	0.677863	0.635682	0.55518	0.537079	0.627095
24	0.802198	0.726316	0.729167	0.747368	0.631148	0.729167	0.666667	0.626016	0.701923
25	0.575665	0.440899	0.533582	0.536413	0.533051	0.509469	0.435644	0.384159	0.346221
26	0.647399	0.654135	0.741935	0.594737	0.53211	0.613095	0.606667	0.502024	0.609023
27	0	0.5	0	0	0	0	0	0	0
c. class-wise recall score for the 9 invited teams
	Team 1 (bestfitting)	Team 2 (WAIR)	Team 3 (pudae)	Team 4 (Wienerschnitzelgemeinschaft)	Team 5 (vpp)	Team 8 (one more layer of stacking)	Team 10 (conv is all u need)	Team 16 (NTU_MIRA)	Team 39 (Random Walk)
0	0.795	0.901	0.831	0.874	0.826	0.839	0.935	0.945	0.972
1	0.636	0.63	0.608	0.659	0.703	0.642	0.642	0.661	0.615
2	0.76	0.757	0.776	0.704	0.684	0.743	0.835	0.814	0.751
3	0.657	0.591	0.502	0.631	0.537	0.558	0.566	0.597	0.518
4	0.646	0.499	0.466	0.615	0.497	0.479	0.549	0.56	0.487
5	0.583	0.514	0.507	0.543	0.527	0.481	0.596	0.585	0.503
6	0.593	0.448	0.38	0.485	0.584	0.319	0.464	0.478	0.384
7	0.703	0.668	0.67	0.659	0.574	0.62	0.766	0.748	0.657
8	0.777	0.555	0.444	0.555	0.555	0.444	0.555	0.555	0.555
9	0.777	0.666	0.777	0.777	0.888	0.888	0.888	0.555	0.777
10	0.8	0.6	0.6	0.9	0.8	0.8	0.8	0.6	0.7
11	0.66	0.613	0.582	0.657	0.642	0.666	0.664	0.631	0.588
12	0.571	0.447	0.428	0.571	0.536	0.479	0.453	0.539	0.415
13	0.519	0.495	0.504	0.495	0.539	0.495	0.475	0.549	0.46
14	0.591	0.644	0.602	0.67	0.753	0.703	0.709	0.721	0.646
15	0	0	0.5	0	0	0	0	0	0
16	0.346	0.374	0.295	0.33	0.307	0.33	0.354	0.409	0.401
17	0.288	0.312	0.384	0.317	0.461	0.447	0.365	0.49	0.49
18	0.392	0.367	0.348	0.348	0.484	0.337	0.392	0.445	0.37
19	0.468	0.462	0.39	0.466	0.54	0.415	0.52	0.522	0.419
20	0.419	0.352	0.38	0.371	0.438	0.438	0.38	0.419	0.419
21	0.588	0.693	0.629	0.626	0.613	0.655	0.77	0.831	0.783
22	0.569	0.47	0.446	0.51	0.544	0.535	0.464	0.578	0.446
23	0.74	0.727	0.697	0.721	0.711	0.679	0.79	0.766	0.719
24	0.603	0.57	0.578	0.586	0.636	0.578	0.611	0.636	0.603
25	0.6	0.847	0.686	0.687	0.67	0.731	0.867	0.897	0.954
26	0.338	0.262	0.208	0.341	0.35	0.311	0.274	0.374	0.244
27	0	0.333	0	0	0	0	0	0	0
