# Supplementary material for: Analysis of the Human Protein Atlas Image Classification competition
Source: Nat Methods. 2019 Nov 28;16(12):1254–61. doi: 10.1038/s41592-019-0658-6 (PMC6976526; doi:10.1038/s41592-019-0658-6)
Supplement: Supplementary file 4 — Models and ablation study from the nine selected teams, Description of the different models used by the invited teams as well as an analysis of what factors contributed the most to the performance of the models. [file 41592_2019_658_MOESM4_ESM.xlsx]

## Sheet: models and ablation study from 
a. Team 1 (bestfitting) Submitted models
Model Index	Model name	Short description	# Parameters	Private LB score	Public LB score
1	densenet121_512 (5 folds)	Model based on densenet121 backbone,multi-loss-task multi label binary classification model. The input image size is 512x512	10M	0.563	0.621
2	densenet121_1024 (5 folds)	Model based on densenet121 backbone,multi-loss-task multi label binary classification model. The input image size is 1024x1024	10M	0.565	0.627
3	resnet34 (5 folds)	Model based on resnet34 backbone,multi-loss-task multi label binary classification model. The input image size is 1024x1024	22M	0.552	0.619
4	inception_v3 (5 folds)	Model based on inception_v3 backbone,multi-loss-task multi label binary classification model. The input image size is 512x512	35M	0.548	0.609
5	resnet50 (single fold)	metric learning model,treat the antibody-id as face id, and use face-recognition algorithms on HPA v18 dataset,set a threshold and replace the labels with found sample’s.	68M	-	-
-	Final Ensembled1	replace the label in model 5 with consine_distance>0.65 in the result in model 2	78M	0.593	0.656
-	Final Ensembled2	replace the label in model 5 with consine_distance>0.80 in the result in ensemble model(0.2:0.3:0.3:0.2 average of model 1,2,3,4)	135M	0.589	0.649
b. Team 1 (bestfitting) Ablation study of the submitted models
Model name	Experiment index	Short description	# Parameters	Private LB score	Public LB score
densenet121_512 (single fold)	1	Baseline	10M	0.552	0.598
	2	Use 3 channels input(didn't use yellew channel)	10M	0.539	0.605
	3	Did not use HPA v18 externel data	10M	0.51	0.558
	4	Did not use random crop augmentation	10M	0.533	0.582
	5	Focal loss as loss function	10M	0.534	0.596
	6	Weighted BCE as loss function	10M	0.549	0.592
	7	Remove hardlog loss from loss functions	10M	0.543	0.606
	8	Remove focal loss from loss functions	10M	0.552	0.606
	9	Remove lovasz loss from loss functions	10M	0.538	0.599
	10	Use random KFold instead MultilabelStratifiedKFold	10M	0.536	0.596
	11	Use stantard head of densenet121 model	8M	0.536	0.588
	12	Use resnet18 backbone	12M	0.519	0.579
	13	Use resnet50 backbone	34M	0.534	0.591
	14	Use resnet101 backbone	53M	0.542	0.605
	15	Use inception_resnet_v2 backbone	60M	0.526	0.592
	16	Use inception_v4 backbone	42M	0.524	0.59
	17	Use se-resnext50 backbone	36M	0.526	0.579
densenet121_1024 (single fold)	18	Baseline	10M	0.554	0.607
	19	Did not use HPA v18 externel data	10M	0.51	0.558
	20	Did not use random crop augmentation	10M	0.534	0.596
	21	Use stantard head of densenet121 model	8M	0.528	0.589
resnet34 (single fold)	22	Baseline	22M	0.539	0.609
	23	Did not use HPA v18 externel data	22M	0.498	0.553
	24	Did not use random crop augmentation	22M	0.515	0.566
	25	Use stantard head of resnet34 model	21M	0.518	0.573
inception_v3 (single fold)	26	Baseline	35M	0.522	0.588
	27	Did not use HPA v18 externel data	35M	0.503	0.561
	28	Did not use random crop augmentation	35M	0.494	0.578
	29	Use stantard head of inception_v3 model	27M	0.512	0.566
densenet121_standard_no_crop (single fold)	30	Use stantard head of densenet121_model and did not use random crop augmentation	8M	0.494	0.555
c. Team 2 (WAIR) Submitted models
Model Index	Model name	Short description	# Parameters	Private LB score	Public LB score
1	densenet121	Model based on densenet121 backbone. A customized weighted binary cross-entropy (BCE) loss, cyclical learning rate technique and oversampling was used when training. The input image size is 512x512. Average of 5 folds which were produced by KFold algorithm.	8M	0.547	0.621
2	densenet121	It the same as model 1, except using MultilabelStratifiedKFold to divide the 5 folds	8M	0.55	0.632
3	densenet121	It is almost the same model 2 but using different oversample strategy when training. The rate of oversample for 28 classes is 1:1:1:1:1:1:1:5:5:10:1:1:1:1:10:2:2:2:1:2:1:2:1:2:1:2:4.	8M	0.554	0.63
4	densenet169	Model based on densenet169 backbone. The training strategies are the same as model 3.	14M	0.543	0.623
5	ibn_densenet121	Model based on ibn_densenet121 backbone. The training strategies are the same as model 3.	8M	0.561	0.622
6	se-resnextnet50	Model based on se-resnextnet50 backbone. The training strategies are the same as model 3.	27M	0.549	0.611
7	xception	Model based on xception backbone. The training strategies are the same as model 3.	22M	0.55	0.608
-	Final Ensembled1	1:1:1:1:1:1:1 average of model 1,2,3,4,5,6,7	96M	0.571	0.641
-	Final Ensembled2	1:1:2:1:1:1:1 average of model 1,2,3,4,5,6,7	104M	0.565	0.643
d. Team 2 (WAIR) Ablation study of the submitted models
Model name	Experiment index	Short description	# Parameters	Private LB score	Public LB score
densenet121	1	Use input image with size of 256x256	8M	0.434	0.447
	2	Use input image with size of 512x512	8M	0.471	0.487
	3	Use 3 channels input(without yellow channel)	8M	0.495	0.51
	4	Search thresholds	8M	0.522	0.558
	5	Add HPA v18 externel data	8M	0.545	0.608
	6	Weighted BCE as loss function	8M	0.551	0.615
	7	Use oversample	8M	0.546	0.628
e. Team 3 (pudae) Submitted models
Model Index	Model name	Short description	# Parameters	Private LB score	Public LB score
1	resnet34 (5 folds)	- Model based on resnet34 backbone, multi label binary classification model. - The input image size is 512x512. - Augmentations that are searched using AutoAugment. - focal loss as loss function.	21 M	0.50089	0.57449
2	inception-v3 (single fold)	- Model based on inception-v3 backbone with spatial attention, multi label binary classification model. - The input image size is 1024x1024. - Augmentations that are searched using AutoAugment. - focal loss as loss function.	44 M	0.54946	0.58378
3	se-resnet50 (single fold)	- Model based on se-resnext50 backbone with spatial attention, multi label binary classification model. - The input image size is 1024x1024. - Augmentations that are searched using AutoAugment. - focal loss as loss function.	26 M	0.53141	0.6024
4	final ensembled 1	1:1:1 average of model 1(5 folds), 2(3 folds), 3(5 folds)	367 M	0.55596	0.62822
5	final ensembled 2	1:1:1 average of model 1(5 folds) , 2(single fold), 3(single fold)	175 M	0.57008	0.62286
f. Team 3 (pudae) Ablation study of the submitted models
Model name	Experiment index	Short description	# Parameters	Private LB score	Public LB score
resnet34	1	baseline. without external dataset. The input image size is 512x512. thresholding based on F1 score of validation set. different thresholds for each labels.	21 M	0.41415	0.45168
	2	[index 1] + With external dataset.	21 M	0.45886	0.49897
	3	[index 2] + Single threshold based on F1 score of validation set. 4 TTA	21 M	0.47667	0.54908
	4	[index 3] + Apply augmentations that are searched using AutoAugment.	21 M	0.49893	0.55046
	5	[index 4] + Thresholding based on the distribution of predicted labels.	21 M	0.49853	0.55803
	6	[index 5] + per image normalization	21 M	0.50934	0.55864
	7	[index 6] + 1024x1024 image size. spatial attention.	21 M	0.52283	0.56742
inception v3	8	same with resnet34, index 7	44 M	0.54946	0.58378
se-resnext50	9	same with resnet34, index 7	26 M	0.53141	0.6024
g. Team 4 (Wienerschnitzelgemeinschaft) Submitted models
Model Index	Model name	Short description	# Parameters	Private LB score	Public LB score
1	Russ Ensemble - 1	2-fold hillclimb on out-of-fold predictions from 10 pytorch models: airnet50 (512), airnet50 (1024), airnetxt50 (1024), cbam (1024), inceptionV3 (512), inceptionV3 (1024), preresnet50 (512), preresnet50 (1024), se_resnext50 (512), se_resnext50 (1024) - Trained after pseudo labelling, class-specific hillclimb, 8TTA, threshold adjusted to match model 12 submission frequency)	251M	0.56766	0.65331
2	Dmytro & Russ Ensemble - 1	4-fold hillclimb on out-of-fold predictions from set of 25 pytorch models (based on airnet50, airnetxt50, inceptionv3, cbam, preresnet50, seresnetxt50) (embedding based folds, some models with pseudo label + some models without pseudolabel, class specific hillclimb, all 512x512, threshold adjusted to match model 12 submission frquency)	628M	0.566	0.64447
3	Bojan Ensemble - 1	4-fold hillclimb on out-of-fold predictions from set of 13 models (KNN_1-KNN_5, LR_1-LR_3, XGB_1-XGB_2, XTC_1-XTC_3) -- (2 levels of stacking -- 1. First predictions from 15 CNN models were produced, 2. Then 13 models (based on KNN, LR, XGB, XTC) were trained on top of the predictions of CNN models, 3. Next, hillclimb algorithm on top of (2) predictions produced final prediction) (embedding folds…	0.25M	0.54507	0.62895
4	Russ Ensemble - 2	4-fold hillclimb on out-of-fold predictions from set of 66 models (based on resnet18, resnet34, resnet50, airnet50, airnetxt50, inceptionv3, inceptionresnetv2 cbam, preresnet50, seresnetxt50 with different training parameters and augmentations),convex linear combo with best thresholds from oofs, alpha = 0.8 (Clustering based folds, without pseudo label, base hillclimb all, 512x512)	1657M	0.54109	0.61669
5	Dmytro & Russ Ensemble - 2	4-fold hillclimbing blend of 12 models (based on airnet50, airnetxt50, inceptionv3, cbam, preresnet50, seresnetxt50), (embedding-based folds, without pseudo label, base hillclimb, all 512x512)	301M	0.53971	0.61758
6	Bojan Ensemble - 2	4-fold hillclimb on out-of-fold predictions from set of 11 models (KNN_1-KNN_5, LR_1-LR_3, XTC_1-XTC_3) (embedding-based folds, without pseudo label, base hillclimb, all 512x512)	0.25M	0.53767	0.61585
7	Dmytro & Russ Ensemble - 3	4-fold hillclimb on out-of-fold predictions from set of 12 models (based on airnet50, airnetxt50, inceptionv3, cbam, preresnet50, seresnetxt50), (embedding folds, without pseudolabel, class-specific hillclimbing, all 512x512)	1200M	0.53873	0.6272
8	Shai Ensemble	Models based on Resnet18, Resnet34, Resnet50XT, Resnet101XT, Wide Resnet. Input image size 512x512x4. Stratified 5 fold. Trained random 1 fold from each architecture. Ensemble by voting (2/5), same weight all	169M	0.52175	0.59383
9	Christof GAPNet	Model based on GAPNet with Resnet34 backbone, multi label binary classification model. Input size 512x512x3. Average of 5 folds. Heavy augmentation 8TTA. threshold based on best sub frequencies	55M	0.52026	0.60204
10	Christof ResNet34	Model based on Resnet34 backbone,multitask multi label binary classification + segmentation. Input size 512x512x3. Average of 5 folds. Heavy augmentation 8TTA.	105M	0.51337	0.60387
11	Kevin Ensemble	Model Based on ResNext50, trained with one fold with different inputs 1) rgby, 2) rgb. 3) rgby with aug data for rare classes 4) rgb with aug data for rare classes. equal weighting of 1-4. 8TTA	100M	0.52414	0.60228
12	Pre-final ensemble 1	Weighted voting (7/15): 3:3:1:3:3:2 from model 4, 5, 6, 8, 9, 11	2282M	0.55302	0.63863
13	Pre-final ensemble 2	Weighted voting (8/16): 3:3:3:2:2:3 from model 4, 7, 8, 9, 10, 11	2387M	0.55372	0.64304
	Final Ensemble1	Russ Ensemble - 1	251M	0.56766	0.65331
	Final Ensemble2	2/5 voting from model 1, 2, 3, 12, 13 (all same weight)	5548M	0.56738	0.65263
h. Team 4 (Wienerschnitzelgemeinschaft) Ablation study of the submitted models
Model name	Experiment index	Short description	# Parameters	Private LB score	Public LB score
Resnet34 (Shai)	1	Input image 512x512, threshold on valid distribution, single fold, 8TTA	21M	0.47187	0.46958
	2	Input image 256x256, Added more weight on green channel.	21M	0.41779	0.46574
	3	Remove yellow channel, added external data, back to 512x512	21M	0.50219	0.5122
	4	Added Stocastic weght averaging (SWA)	21M	0.50807	0.52596
Resnet50XT(Shai)	5	Input 512x512, threshold on train distribution, single fold, 8TTA	25M	0.46634	0.48234
	6	threshold on validation distribution	25M	0.46052	0.47487
	7	added SWA, added external data	25M	0.48411	0.52775
	8	average prediction from 3 intermediate checkpoints from a single fold	25M	0.48851	0.54772
Wide Resnet (Shai)	9	input 512x512, threshold on valid distribution, single fold, 8TTA	68M	0.46539	0.47604
	10	Add more weight on green channel	68M	0.44704	0.467
	11	All channel same weight, heavy augmentation	68M	0.45464	0.4643
	12	Moderate augmentation, added external data	68M	0.48627	0.51213
GAPNet (Christof)	13	cluster 4-fold schema	11M	0.49884	0.55831
	14	stratified 5 fold	11M	0.48977	0.57808
	15	rgby single fold	11M	0.48828	0.55544
	16	60/40 ext/ internal data portion single fold	11M	0.47189	0.56767
seresnext50 (Russ)	17	Base result, use stratified 5 fold, competiotion data only, 512x512, average ensemble, threshold using validation data frequency, 8TTA	27M	0.44072	0.45015
	18	5-fold, added external data, threshold using train data frequency, hillclimb ensemble	27M	0.48322	0.58021
	19	use clustering based 4 folds, remove y channel, threshold using train data frequincy, hillclimb ensemble	27M	0.51745	0.5822
preresnet50 (Russ)	20	use clustering based 4 folds, both external and internal data added, threshold using train data frequincy, hillclimb ensemble	25M	0.50801	0.58765
	21	Modify standard preresnet standard head	25M	0.51388	0.59255
	22	use stratified 5-fold, threshold using train data frequincy, hillclimb ensemble	25M	0.512	0.59905
	23	use clustering based 4 folds, pseudo-label using best submission 0.638 lb (final ensemble model 12) as ground truth, batch is 3/8 internal, 3/8 external, 2/8 pseudo, threshold using best submission frequency, hillclimb ensemble	25M	0.544	0.62038
airnext50 (Russ)	24	Clustering based 4 folds, both external and internal data added, threshold using train data frequincy, hillclimb ensemble	27M	0.52332	0.59395
	25	use stratified 5-fold, threshold using train data frequincy, hillclimb ensemble	27M	0.51907	0.59406
	26	2:1 internal:external, threshold using train data frequincy, hillclimb ensemble	27M	0.52338	0.59687
	27	2:1 external:internal, threshold using train data frequincy, hillclimb ensemble	27M	0.52328	0.60089
	28	use isotonic regression before averaging folds	27M	0.51478	0.60124
i. Team 5 (vpp) Submitted models
Model Index	Model name	Short description	# Parameters	Private LB score	Public LB score
1	inceptionv3	Model based on inceptionv3 backbone. Input Size: 800x800x4. Appended an additional fully connected layer with output dimension 128 after the global pooling. Two-step training strategy (warmup with the model trained by images of size 512). Loss: MultiLabelSoftMarginLoss. Augmentation: Rotation, Flip, and Shear. 2.1:1.0 (average of 10 folds: average of 8 different single fold )	432M	0.55022	0.62412
2	inceptionv3	Model based on inceptionv3 backbone. Input Size: 650x650x4. Appended an additional fully connected layer with output dimension 128 after the global pooling. Two-step training strategy (warmup with the model trained by images of size 512). Loss: MultiLabelSoftMarginLoss. Augmentation: Rotation, Flip, and Shear. The best two single model of 10 folds on the public leaderboard.	48M	0.54135	0.59197
3	inceptionv4	Model based on inceptionv4 backbone. Input Size: 800x800x4. Appended an additional fully connected layer with output dimension 128 after the global pooling. Two-step training strategy (warmup with the model trained by images of size 512). Loss: MultiLabelSoftMarginLoss. Augmentation: Rotation, Flip, and Shear. 1:1:2:2:2:1:1:2:2:1 average of 10 folds.	390M	0.56232	0.60276
4	inceptionv4	Model based on inceptionv4 backbone. Input Size: 650x650x4. Appended an additional fully connected layer with output dimension 128 after the global pooling. Two-step training strategy (warmup with the model trained by images of size 512). Loss: MultiLabelSoftMarginLoss. Augmentation: Rotation, Flip, and Shear. 1:1:1:1:1:1:1:1:1:0 average of 10 folds.	351M	0.55327	0.59073
5	xception	Model based on xception backbone. Input Size: 800x800x4. Appended an additional fully connected layer with output dimension 128 after the global pooling. Two-step training strategy (warmup with the model trained by images of size 512). Loss: MultiLabelSoftMarginLoss. Augmentation: Rotation, Flip, and Shear. Average of 10 folds.	200M	0.55693	0.59653
6	xception	Model based on xception backbone. Input Size: 650x650x4. Appended an additional fully connected layer with output dimension 128 after the global pooling. Two-step training strategy (warmup with the model trained by images of size 512). Loss: MultiLabelSoftMarginLoss. Augmentation: Rotation, Flip, and Shear. The best single model of 10 folds on the public leaderboard.	20M	0.54179	0.59463
7	xception	Model based on xception backbone. Input Size: 512x512x4. Appended an additional fully connected layer with output dimension 128 after the global pooling. Loss: MultiLabelSoftMarginLoss. Augmentation: Rotation, Flip, and Shear. Average of 5 single models.	100M	0.55644	0.59423
8	MLP	Input: features consisting of inceptionv3-800-10folds inceptionv4-800-10folds and xception-800-10folds. network structure: 3840x512x28 MultiLabelSoftMarginLoss Average of 10 folds	10M	0.5515	0.62791
9	MLP	Input: features consisting of inceptionv3-800-10folds inceptionv4-800-10folds and xception-800-10folds. network structure: 3840x512x28 BCEWithLogitsLoss Average of 10 folds	10M	0.55227	0.62963
10	Final Ensembled1	3.1:1.1:2.1:0.6:0.9:0.2:1.5:1.3:1.3 average of model 1,2,3,4,5,6,7,8,9	1560M	0.56689	0.64615
	Final Ensembled2	Average of 3 different proportions of model 10	-	0.56689	0.64644
j. Team 5 (vpp) Ablation study of the submitted models
Model name	Experiment index	Short description	# Parameters	Private LB score	Public LB score
densenet121	1	Input Size: 512x512x4.	6M		0.483
	2	Pretrain from HPAv18	6M		0.485
	3	Pretrain from HPAv18 lr0.005, bce loss additional FC	6M		0.503
	4	Pretrain from HPAv18 lr0.005, bce loss weighted sample	6M		0.496
	5	Pretrain from HPAv18 lr0.005, bce loss weighted sample ,additional FC	6M		0.518
	6	Input Size: 512x512x4. SGD,lr0.05,additional FC,weighted sample HPAv18+Official data	6M		0.532
	7	Input Size: 800x800x4. SGD,lr0.05,additional FC,weighted sample HPAv18+Official data	6M		0.53
xception	8	Input Size: 512x512x4.	19M		0.472
	9	Input Size: 512x512x4. SGD,lr0.05,additional FC,weighted sample HPAv18+Official data	20M		0.572
	10	fine tune, RMS,lr0.0001, lr_scheduler:exp	20M		0.574
	11	Input Size: 800x800x4. SGD,lr0.05,additional FC,weighted sample HPAv18+Official data	20M		0.581
inceptionv3	12	Input Size: 512x512x4.	24M		0.469
	13	Input Size: 512x512x4. SGD,lr0.05,additional FC,weighted sample HPAv18+Official data	24M		0.553
inceptionv4	14	Input Size: 512x512x4.	39M		0.453
	15	Input Size: 512x512x4. SGD,lr0.05,additional FC,weighted sample HPAv18+Official data	39M		0.549
k. Team 8 (One More Layer of Stacking) Submitted models
Model Index	Model name	Short description	# Parameters	Private LB score	Public LB score
1	pd_seresnext_v2	SE-ResNext-50 with two-layers head, differential LR (five groups of layers)	28M	0.53171	0.60646
2	pd_seresnext_v3	SE-ResNext-50 with two-layers head, differential LR (gradually reduced from top to bottom)	28M	0.54321	0.5988
3	pd_inceptionv4_v1	InceptionV4 with two-layers head, differential LR (six groups of layers).	43M	0.49549	0.56152
4	pd_seresnext_v5	SE-ResNext-50 with one-layer head, differential LR (gradual)	26M	0.53214	0.60197
5	db_seresnext_v3_LSEP4	pd_seresnext_v3 additionally fine-tuned with LSEP loss	28M	0.53556	0.61095
6	pd_seresnext_v6	SE-ResNext-50 with one-layer head, differential LR (gradual). Head was trained to convergence while other layers were freezed. After that other layers were unfreezed.	26M	0.51856	0.59199
7	pd_inceptionv4_v2	InceptionV4 with one-layer head, differential LR (gradual). Head was trained to convergence while other layers were freezed. After that other layers were unfreezed.	41M	0.51153	0.58846
8	pd_seresnext_v7	SE-ResNext-50 with one-layer head, differential LR (gradual). Custom augmentation: for each batch we selected one image, turned its green channel to zero and set target to empty class. Also, this network was fine-tuned with focal loss with gamma=5 and it performed better on minor classes.	26M	0.52842	0.60429
9	pd_xception_v2	Xception with one-layer head, differential LR (gradual)	21M	0.53473	0.58594
10	pd_seresnext_v10	SE-ResNext-50 with one-layer head, differential LR (gradual). Nucleoplasm and cytosol were oversampled with HPAv18 data for this network. Focal loss with gamma=3.	26M	0.52981	0.61441
11	pd_bninception_v3	BN-Inception with one-layer head, differential LR (gradual). Focal loss with gamma=3, large batch (56 images)	26M	0.48623	0.57064
12	pd_bninception_v4	BN-Inception with one-layer head, differential LR (gradual). Focal loss with gamma=3, trained on 768x768	26M	0.51792	0.59389
13	pd_seresnext_v14	SE-ResNext-50 with one-layer head, differential LR (gradual). Trained on RGBY (yellow channel in first convolution was initialized with zeros)	10M	0.51846	0.58718
14	pd_seresnext_ovr_v3	SE-ResNext-50 with one-layer head, differential LR (gradual). trained only on 10 classes with the least samples in train set	10M	-	-
15	final ensemble #1	LightGBM trained per class (all models 1-14)	362M	0.55129	0.63233
16	final ensemble #2	LightGBM trained per class (all models 1-14)	362M	0.56309	0.64799
l. Team 8 (One More Layer of Stacking) Ablation study of the submitted models
Model name	Experiment index	Short description	# Parameters	Private LB score	Public LB score
pd_densenet	3	DenseNet-201 trained with the same settings as pd_seresnext_v7	20M	0.48664	0.54356
pd_resnet34	4	ResNet-34 trained with the same settings as pd_seresnext_v3	22M	0.4842	0.54655
pd_seresnext_v3	5	Changed dropouts in head from 0.2 and 0.5 to 0.4 and 0.6	28M	0.51623	0.57307
	6	Trained head for 16 epochs instead of 4 (both are one cycle policy, not a constant LR).	28M	0.50703	0.54246
pd_seresnext_v7	7	Changed input size from 512x512 to 256x256	26M	0.5036	0.54686
	8	Changed input size from 512x512 to 256x256. Changed dropout in head to 0.6	26M	0.4991	0.55308
	9	Changed input size from 512x512 to 768x768. Differential LR is applied to 5 groups of layers instead of a gradual setting.	26M	0.47017	0.56411
m. Team 10 (Conv is all you need) Submitted models
Model Index	Model name	Short description	# Parameters	Private LB score	Public LB score
1	SE-ResNext50	Model based on SE-ResNext50 backbone. Sum of weighted binary cross entropies of auxiliary branches and full-connected layer. The input image size is 512x512. Average of 5 folds.	53M	0.563	0.621
2	InceptionV3	Model based on InceptionV3 backbone. Sum of weighted binary cross entropies of auxiliary branches and full-connected layer. The input image size is 512x512. Average of 5 folds.	27M	0.554	0.619
3	CWXception	Model based on Xception backbone with cropping window technique and class-balanced training.	20M	0.54015	0.61439
-	Final Ensembled1	Per-class liner combination based on the predictions from model 1,2,3. Threshold using the class distribution of our highest Public LB score score single model.	100M	0.55761	0.6346
n. Team 10 (Conv is all you need) Ablation study of the submitted models
Model name	Experiment index	Short description	# Parameters	Private LB score	Public LB score
SE-ResNext50	1	Vanilla Seresnext50, 512*512 4-channel image, external data, 80% train 20% valid	53M	0.47158	0.52085
	2	Add deep supervision (auxiliary loss)	53M	0.47556	0.53639
	3	5 fold ensemble	53M	0.53098	0.57177
	4	Test time augmentation(h_flip, v_flip, rotate, gamma)	53M	0.53551	0.57756
	5	Set threshold as 0.205	53M	0.54174	0.58643
InceptionV3	6	Vanilla inceptionv3, 512*512 4-channel image, external data, 80% train 20% valid	27M	0.49838	0.54516
	7	Add deep supervision (auxiliary loss), 5 fold ensemble	27M	0.5129	0.56793
CWXception	8	Vanilla InceptionV3 (single-fold)	27M	0.36381	0.3791
	9	InceptionV3 + Cropping Window + Class balance (single-fold)	27M	0.52323	0.59087
	10	Xception + Cropping Window + Class balance (single-fold)	20M	0.50956	0.57259
	11	Xception + Cropping Window + Class balance (five-fold)	20M	0.51421	0.57974
	12	Xception + Cropping Window + Class balance (five-fold, threshold lowered by a factor of 0.5)	20M	0.53942	0.61377
	13	Xception + Cropping Window + Class balance (five-fold, threshold lowered by a factor of 0.5, further trained and with no-green regularization)	20M	0.54015	0.61439
o. Team 16 (NTU_MiRA) Submitted models
Model Index	Model name	Short description	# Parameters	Private LB score	Public LB score
1	resnet34_512	Model based on resnet34, input size 512*512, average 5 fold, TTA.	22M	0.537	0.613
2	resnet34_1024	Model based on resnet34, input size 1024*1024, average 5 fold, TTA.	22M	0.542	0.62
3	resnet34_1024_distillation1	Model based on resnet34, input size 1024*1024, average 5 fold, data distillation from resnet34_1024 (model 2)	22M	0.549	0.634
-	Final Ensembled1	1:1:1 average ensemble model 1,2,3 with TTA	65M	0.551	0.637
-	Final Ensembled2	model 3 + TTA 5 folds + simple post-processing which remove predictions if there are more than 6 predictions.	22M	0.553	0.629
p. Team 16 (NTU_MiRA) Ablation study of the submitted models
Model name	Experiment index	Short description	# Parameters	Private LB score	Public LB score
resnet34_512	1	Use input image with size of 512*512, single fold (baseline)	22M	0.458	0.456
	2	Oversample rare labels	22M	0.461	0.492
	3	Oversample + HPA v18 external data	22M	0.494	0.551
	4	With 7 test-time augmentations (TTA).	22M	0.516	0.585
	5	5 fold average + 7 TTA.	22M	0.537	0.613
resnet34_1024	6	Use input image with size of 1024*1024, oversample and single fold	22M	0.522	0.61
	7	model 6 + TTA + 5 fold	22M	0.542	0.62
resnet34_1024_distillation	8	use model 7's prediction as ground truth add to training, single fold	22M	0.534	0.625
	9	use model 7's prediction as ground truth add to training 5 fold.	22M	0.549	0.634
	10	Final 5 fold average + 7 TTA with simple post-processing (remove prediction more than 6)	22M	0.553	0.629
q. Team 39 (Random Walk) Submitted models
Model Index	Model name	Short description	# Parameters	Private LB score	Public LB score
1	Resnet18 with Attention-Gated	Resnet18 is used as the backbone, with resolution 256*256, 90% train data, a linear combine of soft f1 + focal loss, single fold with HPA v18 external data.	12M	0.53891	0.57369
2	Resnet18 with Attention-Gated	Resnet18 is used as the backbone, with resolution 386*386, 90% train data, a linear combine of soft f1 + focal loss, single fold with HPA v18 external data.	12M	0.53274	0.56304
3	Resnet18 with Attention-Gated	Resnet18 is used as the backbone, with resolution 512*512, 90% train data, a linear combine of soft f1 + focal loss, single fold with HPA v18 external data.	12M	0.50514	0.55447
-	Final Ensemble 1	weighted average 2:1:1	36M	0.53785	0.60482
-	Final Ensemble 2	weighted average 1:1:1	36M	0.5403	0.60287
r. Team 39 (Random Walk) Ablation study of the submitted models
Model name	Experiment index	Short description	# Parameters	Private LB score	Public LB score
VGG with Attention-Gated	1	vgg13_bn is used as the backbone, with resolution 256*256, with a linear combine of soft f1 + focal loss, single fold with HPA v18 external data.	13M	0.51912	0.57427
	2	same but vgg16_bn is used as the backbone.	13M	0.50053	0.51932
Inceptionv3 with Attention-Gated	3	same but inceptionV3 is used as the backbone.	29M	0.51296	0.53444
Resnet18 with Attention-Gated	4	resnet18 is used as the backbone, with resolution 256*256, 90% train data,a linear combine of soft f1 + focal loss, single fold with HPA v18 external data, oversample rare labels.	12M	0.50588	0.56247
	5	same but use focal loss.	12M	0.50341	0.52576
	6	same but use soft f1 + weighted bce loss.	12M	0.52219	0.54623
